# Supplementary material for: Cocoa Flavanol Supplementation and the Effect on Insulin Resistance in Females Who Are Overweight or Obese: A Randomized, Placebo-Controlled Trial
Source: Nutrients. 2023 Jan 21;15(3):565. doi: 10.3390/nu15030565 (PMC9921219; doi:10.3390/nu15030565)
Supplement: Supplementary file 1 [file nutrients-15-00565-s001.zip]

Archive with 1 entries (1 files):
- nutrients-2072667-supplementary.pdf
